# Supplementary material for: Unimodal productivity–biodiversity relationship along the gradient of multidimensional resources across Chinese grasslands
Source: Natl Sci Rev. 2022 Aug 18;9(12):nwac165. doi: 10.1093/nsr/nwac165 (PMC9743175; doi:10.1093/nsr/nwac165)
Supplement: nwac165_Supplemental_Files [file nwac165_supplemental_files.zip]

Archive with 2 entries (2 files):
- Source_Data_R2.xlsx
- Supplymentary_information_R2.docx
