# Supplementary material for: Unimodal productivity–biodiversity relationship along the gradient of multidimensional resources across Chinese grasslands
Source: Natl Sci Rev. 2022 Aug 18;9(12):nwac165. doi: 10.1093/nsr/nwac165 (PMC9743175; doi:10.1093/nsr/nwac165)
Supplement: nwac165_Supplemental_Files [file nwac165_supplemental_files.zip › Source_Data_R2.xlsx]

## Sheet: Fig.2a
Resource diversity	Productivity (g/m2)	Species richness (m-1)
0.11625	3.21	2
0.21582	12.88	6
0.15727	21.98	4
0.23309	31.4	20
0.19736	36.02	10
0.16429	12.58	6
0.19223	17.57	5
0.20334	6.31	7
0.18679	16.36	8
0.20963	21.44	12
0.22895	12.46	5
0.23635	24.45	8
0.24789	97.09	15
0.26262	30.65	11
0.15877	40.27	9
0.17845	28.01	8
0.18163	40.07	5
0.1979	31.13	18
0.22186	22.88	8
0.35418	26.14	12
0.28924	37.64	21
0.32088	31.94	21
0.17832	69.34	13
0.20058	20.93	9
0.17276	10.6	3
0.17725	25.54	3
0.15846	29.81	8
0.17519	35.21	7
0.15292	12.15	8
0.19734	13.9	7
0.39088	134.64	12
0.36158	104.36	6
0.34601	137.32	7
0.40336	167.57	8
0.36041	89.32	12
0.36128	64.96	4
0.56146	99.67	15
0.2478	15.44	18
0.56757	152.01	26
0.51371	94.68	20
0.30552	40.36	5
0.29171	74.06	14
0.35757	116.76	13
0.3631	101.93	6
0.22895	71	15
0.24274	43.22	17
0.33638	22.4	18
0.24223	57.52	10
0.22102	11.59	9
0.25976	86.54	19
0.24963	59.72	14
0.23231	63.46	15
0.50528	26.26	28
0.66381	63.77	25
0.34063	17.3	11
0.39029	14.95	18
0.39157	25.47	18
0.44453	21.17	19
0.29771	29.04	12
0.33909	21.69	12
0.35473	14.47	15
0.33798	10.69	12
0.33883	123.67	12
0.28249	110.75	16
0.31299	99.35	7
0.244	6.06	7
0.24096	24.96	9
0.21498	26.65	10
0.23402	27.71	13
0.30525	23.74	11
0.38161	9.9	4
0.39754	34.67	13
0.37764	29.04	19
0.28833	42.78	22
0.29308	39.09	18
0.31885	30.89	12
0.34336	49.93	13
0.26625	31.87	13
0.24669	91.6	18
0.27758	189.73	17
0.2782	50.24	13
0.33421	40.92	14
0.63687	101.04	14
0.64819	121.38	17
0.57945	100.07	17
0.45696	151.08	17
0.78737	251.63	18
0.84095	145.43	21
0.44103	105.52	12
0.5608	21	24
0.36742	12.85	17
0.39149	33.94	21
0.42971	30.23	15
0.36779	21.43	14
0.28488	15.67	12
0.30589	19.14	14
0.35662	17.78	11

## Sheet: Fig.2b
Resource diversity	Derivative of productivity	Derivative of species richness
0.01	58.6735	20.7786
0.02	60.3728	21.4992
0.03	62.1181	22.2178
0.04	63.9103	22.9316
0.05	65.7505	23.6376
0.06	67.6397	24.3327
0.07	69.5791	25.0139
0.08	71.5698	25.6777
0.09	73.6127	26.321
0.1	75.7091	26.9402
0.11	77.8599	27.5319
0.12	80.0664	28.0929
0.13	82.3296	28.6198
0.14	84.6506	29.1095
0.15	87.0306	29.5587
0.16	89.4707	29.9648
0.17	91.9719	30.325
0.18	94.5353	30.637
0.19	97.1621	30.8986
0.2	99.8534	31.1079
0.21	102.61	31.2637
0.22	105.434	31.3647
0.23	108.325	31.4102
0.24	111.284	31.4
0.25	114.314	31.3341
0.26	117.414	31.213
0.27	120.585	31.0375
0.28	123.829	30.8088
0.29	127.147	30.5286
0.3	130.538	30.1987
0.31	134.005	29.8214
0.32	137.548	29.3992
0.33	141.167	28.9348
0.34	144.864	28.4311
0.35	148.638	27.8914
0.36	152.491	27.3188
0.37	156.422	26.7166
0.38	160.433	26.0882
0.39	164.523	25.437
0.4	168.693	24.7664
0.41	172.944	24.0798
0.42	177.274	23.3803
0.43	181.684	22.6711
0.44	186.175	21.9552
0.45	190.745	21.2356
0.46	195.394	20.5149
0.47	200.122	19.7957
0.48	204.929	19.0803
0.49	209.813	18.3709
0.5	214.774	17.6695
0.51	219.81	16.9779
0.52	224.921	16.2977
0.53	230.106	15.6304
0.54	235.362	14.9771
0.55	240.688	14.339
0.56	246.083	13.7169
0.57	251.544	13.1117
0.58	257.07	12.5238
0.59	262.657	11.9538
0.6	268.304	11.4021
0.61	274.007	10.8688
0.62	279.764	10.3541
0.63	285.572	9.85798
0.64	291.427	9.38041
0.65	297.325	8.92123
0.66	303.264	8.48025
0.67	309.238	8.05719
0.68	315.245	7.65176
0.69	321.279	7.26358
0.7	327.336	6.89226
0.71	333.411	6.53737
0.72	339.499	6.19846
0.73	345.594	5.87506
0.74	351.693	5.56668
0.75	357.788	5.27283
0.76	363.874	4.993
0.77	369.945	4.72669
0.78	375.994	4.47338
0.79	382.016	4.23258
0.8	388.005	4.00378
0.81	393.952	3.78649
0.82	399.852	3.58022
0.83	405.697	3.38451
0.84	411.48	3.19888
0.85	417.195	3.02289
0.86	422.834	2.85609
0.87	428.39	2.69805
0.88	433.855	2.54838
0.89	439.222	2.40665

## Sheet: Fig.2c
Resource diversity	Decoupling coefficient
0.02	1.60549
0.03	1.58562
0.04	1.56506
0.05	1.5438
0.06	1.52186
0.07	1.49924
0.08	1.47596
0.09	1.45203
0.1	1.42748
0.11	1.40231
0.12	1.37657
0.13	1.35027
0.14	1.32345
0.15	1.29614
0.16	1.26839
0.17	1.24022
0.18	1.2117
0.19	1.18285
0.2	1.15373
0.21	1.12438
0.22	1.09487
0.23	1.06523
0.24	1.03552
0.25	1.0058
0.26	0.97612
0.27	0.94652
0.28	0.91706
0.29	0.8878
0.3	0.85878
0.31	0.83004
0.32	0.80164
0.33	0.77361
0.34	0.74599
0.35	0.71883
0.36	0.69216
0.37	0.66601
0.38	0.64041
0.39	0.61538
0.4	0.59094
0.41	0.56712
0.42	0.54393
0.43	0.52139
0.44	0.4995
0.45	0.47827
0.46	0.4577
0.47	0.43781
0.48	0.41858
0.49	0.40002
0.5	0.38211
0.51	0.36486
0.52	0.34826
0.53	0.33229
0.54	0.31694
0.55	0.30221
0.56	0.28807
0.57	0.27452
0.58	0.26154
0.59	0.24911
0.6	0.23722
0.61	0.22585
0.62	0.21499
0.63	0.20461
0.64	0.19471
0.65	0.18526
0.66	0.17624
0.67	0.16765
0.68	0.15946
0.69	0.15166
0.7	0.14423
0.71	0.13716
0.72	0.13043
0.73	0.12403
0.74	0.11794
0.75	0.11215
0.76	0.10664
0.77	0.10141
0.78	0.09643
0.79	0.09171
0.8	0.08722
0.81	0.08295
0.82	0.0789
0.83	0.07505
0.84	0.0714
0.85	0.06793
0.86	0.06463
0.87	0.0615
0.88	0.05853
0.89	0.05571

## Sheet: Fig.3
Resource diversity	Productivity (g/m2)	Species richness (m-1)	Resource level
0.11625	3.21	2	0-20%
0.15292	12.15	8	0-20%
0.15727	21.98	4	0-20%
0.15846	29.81	8	0-20%
0.15877	40.27	9	0-20%
0.16429	12.58	6	0-20%
0.17276	10.6	3	0-20%
0.17519	35.21	7	0-20%
0.17725	25.54	3	0-20%
0.17832	69.34	13	0-20%
0.17845	28.01	8	0-20%
0.18163	40.07	5	0-20%
0.18679	16.36	8	0-20%
0.19223	17.57	5	0-20%
0.19734	13.9	7	0-20%
0.19736	36.02	10	0-20%
0.1979	31.13	18	0-20%
0.20058	20.93	9	0-20%
0.20334	6.31	7	0-20%
0.20963	21.44	12	20-40%
0.21498	26.65	10	20-40%
0.21582	12.88	6	20-40%
0.22102	11.59	9	20-40%
0.22186	22.88	8	20-40%
0.22895	12.46	5	20-40%
0.22895	71	15	20-40%
0.23231	63.46	15	20-40%
0.23309	31.4	20	20-40%
0.23402	27.71	13	20-40%
0.23635	24.45	8	20-40%
0.24096	24.96	9	20-40%
0.24223	57.52	10	20-40%
0.24274	43.22	17	20-40%
0.244	6.06	7	20-40%
0.24669	91.6	18	20-40%
0.2478	15.44	18	20-40%
0.24789	97.09	15	20-40%
0.24963	59.72	14	20-40%
0.25976	86.54	19	40-60%
0.26262	30.65	11	40-60%
0.26625	31.87	13	40-60%
0.27758	189.73	17	40-60%
0.2782	50.24	13	40-60%
0.28249	110.75	16	40-60%
0.28488	15.67	12	40-60%
0.28833	42.78	22	40-60%
0.28924	37.64	21	40-60%
0.29171	74.06	14	40-60%
0.29308	39.09	18	40-60%
0.29771	29.04	12	40-60%
0.30525	23.74	11	40-60%
0.30552	40.36	5	40-60%
0.30589	19.14	14	40-60%
0.31299	99.35	7	40-60%
0.31885	30.89	12	40-60%
0.32088	31.94	21	40-60%
0.33421	40.92	14	40-60%
0.33638	22.4	18	60-80%
0.33798	10.69	12	60-80%
0.33883	123.67	12	60-80%
0.33909	21.69	12	60-80%
0.34063	17.3	11	60-80%
0.34336	49.93	13	60-80%
0.34601	137.32	7	60-80%
0.35418	26.14	12	60-80%
0.35473	14.47	15	60-80%
0.35662	17.78	11	60-80%
0.35757	116.76	13	60-80%
0.36041	89.32	12	60-80%
0.36128	64.96	4	60-80%
0.36158	104.36	6	60-80%
0.3631	101.93	6	60-80%
0.36742	12.85	17	60-80%
0.36779	21.43	14	60-80%
0.37764	29.04	19	60-80%
0.38161	9.9	4	60-80%
0.39029	14.95	18	80-100%
0.39088	134.64	12	80-100%
0.39149	33.94	21	80-100%
0.39157	25.47	18	80-100%
0.39754	34.67	13	80-100%
0.40336	167.57	8	80-100%
0.42971	30.23	15	80-100%
0.44103	105.52	12	80-100%
0.44453	21.17	19	80-100%
0.45696	151.08	17	80-100%
0.50528	26.26	28	80-100%
0.51371	94.68	20	80-100%
0.5608	21	24	80-100%
0.56146	99.67	15	80-100%
0.56757	152.01	26	80-100%
0.57945	100.07	17	80-100%
0.63687	101.04	14	80-100%
0.64819	121.38	17	80-100%
0.66381	63.77	25	80-100%
0.78737	251.63	18	80-100%
0.84095	145.43	21	80-100%

## Sheet: Fig.4
Estimate of the partial resource effects on productivity
Resource level	Standard regression coefficient	95% Confidence interval
0-20%	0.142	0.528
20-40%	0.778	0.37
40-60%	0.324	0.69
60-80%	-0.078	0.543
80-100%	0.568	0.467
all data	0.603	0.205
Estimate of the partial resource effects on species richness
Resource level	Standard regression coefficient	95% Confidence interval
0-20%	0.386	0.445
20-40%	0.632	0.66
40-60%	0.688	0.406
60-80%	0.245	0.513
80-100%	0.487	0.526
all data	0.609	0.202
Estimate of the productivity-richness relationship
Resource level	Slope	95% Confidence interval
0-20%	0.1258	0.10453
20-40%	0.09183	0.06877
40-60%	0.01327	0.05469
60-80%	-0.03885	0.04491
80-100%	-0.02067	0.03683
all data	0.02987	0.02349
Estimate of the partial productivity-richness relationship
Resource level	Standard regression coefficient	95% Confidence interval
0-20%	0.465	0.4157
20-40%	0.468	0.48053
40-60%	0.082	0.537
60-80%	-0.408	0.479
80-100%	-0.597	0.457
all data	-0.086	0.203

## Sheet: Fig.5
10 adjacent sites (panel a)		15 adjacent sites (panel b)		20 adjacent sites (panel c)
Average Resoure Diversity	Partial correlation coefficient	Average Resoure Diversity	Partial correlation coefficient	Average Resoure Diversity	Partial correlation coefficient
0.16115	0.79225	0.16986	0.66312	0.17784	0.48897
0.16737	0.82243	0.17527	0.641	0.18277	0.4985
0.17024	0.84128	0.17827	0.569	0.18592	0.5869
0.17319	0.72964	0.18116	0.5627	0.18911	0.57773
0.17657	0.73995	0.18415	0.60075	0.19228	0.56951
0.18043	0.70386	0.18754	0.59605	0.19578	0.54893
0.18373	0.79398	0.19092	0.64482	0.19902	0.61603
0.18625	0.66306	0.19379	0.59276	0.202	0.62935
0.18879	0.66588	0.19684	0.58969	0.20489	0.57137
0.19139	0.63637	0.19982	0.50811	0.20773	0.57914
0.19452	0.49906	0.20319	0.37738	0.21063	0.5116
0.19818	0.41571	0.20656	0.53953	0.21376	0.51772
0.2016	0.67049	0.20994	0.73783	0.21679	0.54229
0.20502	0.65857	0.21302	0.5827	0.21958	0.53741
0.20798	0.59907	0.21581	0.59332	0.22217	0.59801
0.21114	0.51208	0.21841	0.60722	0.22464	0.64504
0.2143	0.84829	0.22132	0.64647	0.22716	0.52751
0.21774	0.9002	0.22427	0.54838	0.22966	0.46949
0.22099	0.53261	0.22708	0.51835	0.23211	0.45869
0.22406	0.53132	0.2298	0.59236	0.23493	0.47285
0.22674	0.58512	0.23227	0.64134	0.23758	0.52628
0.22933	0.61825	0.23445	0.50458	0.24015	0.54895
0.23198	0.52952	0.23659	0.44861	0.24324	0.40853
0.23415	0.4964	0.2385	0.44481	0.2461	0.43913
0.23636	0.53905	0.24103	0.45777	0.24913	0.45112
0.23814	0.57681	0.24327	0.47107	0.25192	0.47606
0.24002	0.39211	0.24576	0.47091	0.25489	0.33654
0.24158	0.35108	0.24877	0.4092	0.25774	0.25717
0.24323	0.33709	0.25178	0.46789	0.26067	0.30137
0.24581	0.32119	0.25501	0.46815	0.26362	0.29988
0.24843	0.52992	0.25825	0.5288	0.26669	0.32204
0.25096	0.51709	0.26141	0.3514	0.2699	0.33036
0.2545	0.53962	0.26454	0.29245	0.27307	0.3249
0.25804	0.56671	0.2678	0.30111	0.27623	0.33032
0.26189	0.5556	0.27108	0.15064	0.27967	0.08756
0.26571	0.572	0.27448	0.17391	0.28328	0.0788
0.26976	0.39802	0.27831	0.30824	0.28694	0.08091
0.2739	0.27297	0.28215	0.2652	0.29125	0.08835
0.27811	0.2476	0.2859	0.23663	0.29559	0.06752
0.28144	0.20266	0.28945	0.09845	0.2995	0.0598
0.28495	0.21908	0.2932	0.00221	0.30331	-0.02323
0.28885	0.05257	0.29684	-0.07147	0.30695	-0.04979
0.29164	-0.02775	0.30061	-0.15651	0.31011	-0.13617
0.29441	-0.16322	0.30449	-0.18236	0.31336	-0.13432
0.29746	0.01108	0.30819	-0.24168	0.31654	-0.27907
0.30086	-0.32941	0.31179	-0.25288	0.32	-0.31998
0.30411	-0.34712	0.31517	-0.26355	0.32332	-0.37719
0.30861	-0.33595	0.3186	-0.23636	0.32669	-0.37902
0.31307	-0.48092	0.32204	-0.27595	0.32999	-0.35428
0.31756	-0.42892	0.32557	-0.48467	0.33335	-0.40031
0.32168	-0.45845	0.32934	-0.45615	0.33653	-0.36078
0.32506	-0.38425	0.33263	-0.47402	0.33935	-0.40802
0.32857	-0.38856	0.33604	-0.53246	0.34223	-0.46648
0.33232	-0.38103	0.33949	-0.45837	0.3453	-0.53654
0.33562	-0.33664	0.34265	-0.31887	0.34804	-0.49436
0.33915	-0.49763	0.34548	-0.28761	0.35098	-0.53286
0.34254	-0.58866	0.34819	-0.35702	0.35402	-0.41532
0.34478	-0.56876	0.35012	-0.37573	0.35682	-0.42357
0.3469	-0.44199	0.35219	-0.4889	0.35955	-0.36037
0.34914	-0.43327	0.35417	-0.52756	0.36223	-0.35287
0.35139	-0.34288	0.35676	-0.61207	0.36486	-0.42327
0.35364	-0.40348	0.3596	-0.41613	0.36779	-0.39599
0.35588	-0.49242	0.36291	-0.41451	0.37092	-0.49812
0.35829	-0.57442	0.36607	-0.37566	0.37524	-0.48269
0.36047	-0.56799	0.36911	-0.36306	0.37999	-0.48053
0.36281	-0.55363	0.3716	-0.35845	0.38451	-0.4963
0.3655	-0.29801	0.37445	-0.28209	0.38962	-0.44975
0.36887	-0.20766	0.37757	-0.45911	0.39705	-0.48481
0.3722	-0.36002	0.38238	-0.49948	0.40486	-0.54593
0.37531	-0.41934	0.38775	-0.5474	0.41488	-0.51814
0.37834	-0.43267	0.3933	-0.57356	0.42489	-0.54741
0.38193	-0.35124	0.39966	-0.48522	0.43519	-0.44902
0.38596	-0.35321	0.40914	-0.50655	0.446	-0.38788
0.39219	-0.37032	0.41889	-0.49026	0.45948	-0.3264
0.39951	-0.37808	0.43176	-0.44666	0.4735	-0.33287
0.4062	-0.43133	0.44401	-0.44619	0.48781	-0.3383
0.41374	-0.70187	0.45641	-0.56968	0.50809	-0.55534
0.42524	-0.70763	0.46902	-0.53156	0.53063	-0.53849
0.43752	-0.72565	0.48542	-0.45768
0.45445	-0.67558	0.50254	-0.44279
0.47144	-0.62532	0.52068	-0.44257
0.48844	-0.48066	0.54667	-0.53931
0.50605	-0.34398	0.57585	-0.38699
0.52677	-0.3611
0.54748	-0.30429
0.56941	-0.49117
0.60245	-0.22596
0.63602	-0.21975

## Sheet: Fig.S2
Grassland type	Resource richness	Resource evenness	Resource diversity	Aboveground biomass (g/m2)	Species richness (m-1)
Steppe	0.0453965	0.657466	0.172762	10.6	3
Steppe	0.0296499	0.788654	0.152917	12.15	8
Steppe	0.0471634	0.825715	0.197341	13.9	7
Steppe	0.0986553	0.622422	0.247801	15.44	18
Steppe	0.0595654	0.675412	0.200577	20.93	9
Steppe	0.0853929	0.57644	0.221864	22.88	8
Steppe	0.0475472	0.66075	0.177248	25.54	3
Steppe	0.147551	0.850165	0.354179	26.14	12
Steppe	0.0392761	0.810826	0.178455	28.01	8
Steppe	0.0371301	0.676297	0.158464	29.81	8
Steppe	0.0578531	0.676988	0.197904	31.13	18
Steppe	0.11792	0.873183	0.320882	31.94	21
Steppe	0.0408821	0.750692	0.175185	35.21	7
Steppe	0.0960428	0.871077	0.289241	37.64	21
Steppe	0.043489	0.758582	0.181631	40.07	5
Steppe	0.041974	0.600539	0.158767	40.27	9
Steppe	0.1298	0.719113	0.305517	40.36	5
Steppe	0.157575	0.828319	0.361279	64.96	4
Steppe	0.0478255	0.664881	0.178321	69.34	13
Steppe	0.11834	0.71905	0.291706	74.06	14
Steppe	0.149972	0.866146	0.360413	89.32	12
Steppe	0.34531	0.76423	0.513708	94.68	20
Steppe	0.421799	0.747354	0.561457	99.67	15
Steppe	0.190128	0.693453	0.363104	101.93	6
Steppe	0.14949	0.87457	0.36158	104.36	6
Steppe	0.188311	0.678963	0.35757	116.76	13
Steppe	0.167631	0.911439	0.390878	134.64	12
Steppe	0.142469	0.84034	0.34601	137.32	7
Steppe	0.391347	0.823137	0.567567	152.01	26
Steppe	0.221957	0.733032	0.403363	167.57	8
Desert	0.021332	0.633514	0.11625	3.21	2
Desert	0.0629006	0.657327	0.203338	6.31	7
Desert	0.0800211	0.655057	0.228951	12.46	5
Desert	0.0389832	0.692414	0.164294	12.58	6
Desert	0.0609041	0.76478	0.21582	12.88	6
Desert	0.0478715	0.728831	0.186789	16.36	8
Desert	0.0582929	0.63392	0.192232	17.57	5
Desert	0.0633421	0.693737	0.209625	21.44	12
Desert	0.0412072	0.60024	0.157271	21.98	4
Desert	0.069374	0.805237	0.236352	24.45	8
Desert	0.0968497	0.712138	0.262622	30.65	11
Desert	0.0784854	0.692215	0.233085	31.4	20
Desert	0.0648996	0.600157	0.197357	36.02	10
Desert	0.0858285	0.715955	0.24789	97.09	15
Meadow	0.156599	0.862051	0.367419	12.85	17
Meadow	0.0844798	0.960652	0.284878	15.67	12
Meadow	0.149707	0.849501	0.356617	17.78	11
Meadow	0.0961388	0.973244	0.305886	19.14	14
Meadow	0.384696	0.817512	0.560797	21	24
Meadow	0.186713	0.724489	0.367793	21.43	14
Meadow	0.247264	0.746788	0.429713	30.23	15
Meadow	0.184889	0.828973	0.391494	33.94	21
Meadow	0.176862	0.63155	0.334212	40.92	14
Meadow	0.498703	0.673263	0.579446	100.07	17
Meadow	0.457694	0.8862	0.636874	101.04	14
Meadow	0.240251	0.809587	0.441026	105.52	12
Meadow	0.536711	0.782831	0.648193	121.38	17
Meadow	1	0.707205	0.840955	145.43	21
Meadow	0.261298	0.799137	0.45696	151.08	17
Meadow	0.762646	0.812893	0.787369	251.63	18
Steppe	0.0841738	0.707317	0.244003	6.06	7
Steppe	0.216524	0.672548	0.381606	9.9	4
Steppe	0.142838	0.799725	0.337981	10.69	12
Steppe	0.0774386	0.630802	0.221017	11.59	9
Steppe	0.142683	0.881899	0.354729	14.47	15
Steppe	0.176137	0.864828	0.390292	14.95	18
Steppe	0.12716	0.912473	0.340631	17.3	11
Steppe	0.246621	0.801263	0.444532	21.17	19
Steppe	0.134232	0.856579	0.339087	21.69	12
Steppe	0.13935	0.811989	0.336379	22.4	18
Steppe	0.13871	0.671726	0.305246	23.74	11
Steppe	0.0925446	0.627399	0.240961	24.96	9
Steppe	0.178187	0.860491	0.391572	25.47	18
Steppe	0.286996	0.889596	0.505283	26.26	28
Steppe	0.0595317	0.776345	0.214982	26.65	10
Steppe	0.0708728	0.772751	0.234023	27.71	13
Steppe	0.1977	0.721368	0.377643	29.04	19
Steppe	0.10524	0.842173	0.297709	29.04	12
Steppe	0.119527	0.85056	0.318849	30.89	12
Steppe	0.0918757	0.771556	0.266247	31.87	13
Steppe	0.226855	0.696657	0.397543	34.67	13
Steppe	0.103526	0.829714	0.293082	39.09	18
Steppe	0.0949996	0.875119	0.288333	42.78	22
Steppe	0.0901456	0.653659	0.242744	43.22	17
Steppe	0.14314	0.823623	0.343356	49.93	13
Steppe	0.0862916	0.896889	0.278198	50.24	13
Steppe	0.0857649	0.68417	0.242235	57.52	10
Steppe	0.0853853	0.729802	0.249628	59.72	14
Steppe	0.0865784	0.623341	0.23231	63.46	15
Steppe	0.507633	0.868037	0.66381	63.77	25
Steppe	0.0802308	0.653368	0.228955	71	15
Steppe	0.0987537	0.683276	0.259761	86.54	19
Steppe	0.0774321	0.785916	0.246688	91.6	18
Steppe	0.144972	0.675713	0.312985	99.35	7
Steppe	0.0858908	0.929097	0.282491	110.75	16
Steppe	0.123724	0.927895	0.338826	123.67	12
Steppe	0.0866824	0.888904	0.277583	189.73	17

## Sheet: Fig.S3
Estimate of the partial resource effects on productivity
Productivity level	Standard regression coefficient	95% Confidence interval
0-20%	0.009	0.573
20-40%	-0.29	1.318
40-60%	-0.044	0.596
60-80%	-0.003	0.555
80-100%	0.248	0.558
all data	0.603	0.205
Estimate of the partial resource effects on species richness
Productivity level	Standard regression coefficient	95% Confidence interval
0-20%	0.507	0.387
20-40%	0.913	0.207
40-60%	0.503	0.433
60-80%	0.38	0.469
80-100%	0.518	0.433
all data	0.609	0.202
Estimate of the productivity-richness relationship
Productivity level	Slope	95% Confidence interval
0-20%	0.75492	0.56605
20-40%	0.36083	1.25835
40-60%	0.43428	0.67973
60-80%	0.09247	0.15618
80-100%	0.03739	0.06365
all data	0.02987	0.02349
Estimate of the partial productivity-richness relationship
Productivity level	Standard regression coefficient	95% Confidence interval
0-20%	0.377	0.387
20-40%	0.065	0.207
40-60%	0.243	0.433
60-80%	0.246	0.469
80-100%	0.105	0.433
all data	-0.086	0.203

## Sheet: Fig.S4
Resource diversity	Coupling degree		Estimate of the partial productivity-richness relationship
0.11625	0.97266		Resource level	Standard regression coefficient	95% Confidence interval
0.15292	0.97856		0-20%	0.465	0.4157
0.15727	0.72183		20-40%	0.468	0.48053
0.15846	0.81686		40-60%	0.082	0.537
0.15877	0.77279		60-80%	0.408	0.479
0.16429	0.93519		80-100%	0.597	0.457
0.17276	0.82929
0.17519	0.74387
0.17725	0.6134
0.17832	0.72926
0.17845	0.8314
0.18163	0.62811
0.18679	0.93927
0.19223	0.83056
0.19734	0.94393
0.19736	0.82481
0.1979	0.96363
0.20058	0.91713
0.20334	0.99866
0.20963	0.95933
0.21498	0.89085
0.21582	0.93124
0.22102	0.99206
0.22186	0.87625
0.22895	0.90413
0.22895	0.75894
0.23231	0.78646
0.23309	0.97509
0.23402	0.93244
0.23635	0.86199
0.24096	0.88269
0.24223	0.71041
0.24274	0.90024
0.244	0.99741
0.24669	0.74097
0.2478	0.99707
0.24789	0.68092
0.24963	0.78446
0.25976	0.76842
0.26262	0.88171
0.26625	0.90727
0.27758	0.54944
0.2782	0.80823
0.28249	0.66422
0.28488	0.99116
0.28833	0.94715
0.28924	0.95889
0.29171	0.73132
0.29308	0.92926
0.29771	0.90973
0.30525	0.93033
0.30552	0.62635
0.30589	0.9879
0.31299	0.49594
0.31885	0.89779
0.32088	0.97842
0.33421	0.87163
0.33638	0.99405
0.33798	0.99833
0.33883	0.5679
0.33909	0.95774
0.34063	0.97491
0.34336	0.8097
0.34601	0.42965
0.35418	0.92874
0.35473	0.99984
0.35662	0.97185
0.35757	0.60049
0.36041	0.64625
0.36128	0.4675
0.36158	0.45348
0.3631	0.45826
0.36742	0.99029
0.36779	0.97776
0.37764	0.97792
0.38161	0.90545
0.39029	0.99571
0.39088	0.54822
0.39149	0.97187
0.39157	0.98512
0.39754	0.8907
0.40336	0.41708
0.42971	0.9416
0.44103	0.60559
0.44453	0.99854
0.45696	0.60303
0.50528	0.99949
0.51371	0.7589
0.5608	0.99778
0.56146	0.67439
0.56757	0.70633
0.57945	0.70463
0.63687	0.65387
0.64819	0.65653
0.66381	0.89958
0.78737	0.49921
0.84095	0.6641

## Sheet: Fig.S5
Average AMP	Partial correlation coefficient	Average TOC	Partial correlation coefficient	Average TN	Partial correlation coefficient	Average TP	Partial correlation coefficient	Average NH4	Partial correlation coefficient	Average NO3	Partial correlation coefficient	Average AP	Partial correlation coefficient
156.088	0.049746	4.17095	0.609884	0.41922	0.69931	0.137399	0.400541	7.40051	0.352787	1.77439	0.67111	2.3935	0.332012
160.343	0.0219321	4.40056	0.600901	0.440414	0.690614	0.147642	0.465019	7.67079	0.368491	1.85366	0.663319	2.5065	0.357545
165.256	0.0180849	4.62606	0.566636	0.461764	0.670521	0.155282	0.530403	7.93575	0.36816	1.93292	0.619429	2.5915	0.263231
170.726	0.0437529	4.80472	0.558079	0.482202	0.615052	0.162428	0.535888	8.19881	0.389222	2.01312	0.581643	2.676	0.142719
176.53	-0.113232	4.98422	0.585571	0.502476	0.601009	0.169989	0.516788	8.44615	0.358702	2.09156	0.570416	2.7375	0.160263
182.533	-0.23416	5.16199	0.56147	0.521882	0.584071	0.177447	0.527655	8.65284	0.360114	2.16194	0.601473	2.791	0.0995235
188.431	-0.270405	5.33578	0.530987	0.5391	0.567265	0.184668	0.574836	8.86273	0.402558	2.22955	0.597951	2.844	0.168352
193.396	-0.102523	5.49928	0.534021	0.556497	0.577366	0.192537	0.618981	9.0574	0.404414	2.29741	0.512369	2.891	0.0483039
198.52	-0.0965987	5.65987	0.525443	0.574921	0.571086	0.200268	0.658368	9.28005	0.421166	2.36369	0.509434	2.933	0.0695201
203.574	-0.239162	5.81087	0.486322	0.595688	0.542989	0.207319	0.645782	9.487	0.507057	2.43002	0.517938	2.987	0.128656
208.604	-0.176751	5.95487	0.480893	0.614688	0.503288	0.213319	0.625653	9.69511	0.491569	2.49607	0.498338	3.04	0.208011
213.225	-0.143622	6.09237	0.477612	0.632188	0.423189	0.219819	0.57438	9.8925	0.359661	2.55558	0.399111	3.092	0.200573
217.767	0.0899619	6.24117	0.521992	0.649938	0.392685	0.226397	0.593945	10.0992	0.39618	2.61313	0.299861	3.1375	0.147664
222.561	0.0962883	6.39256	0.397487	0.666915	0.383764	0.233017	0.642152	10.2894	0.39445	2.67465	0.390625	3.1935	0.127094
227.308	0.150652	6.55256	0.365332	0.683415	0.433652	0.239259	0.58883	10.4764	0.426409	2.73254	0.375355	3.2545	0.14167
231.926	0.17172	6.70156	0.458257	0.699385	0.417172	0.246001	0.582949	10.6631	0.381305	2.79272	0.384971	3.3135	0.18857
236.467	0.226317	6.85706	0.46542	0.714422	0.377138	0.252001	0.583189	10.8846	0.367875	2.85053	0.359444	3.378	0.203006
240.834	0.23072	7.01043	0.418579	0.728922	0.37481	0.258001	0.598445	11.105	0.31891	2.91148	0.354151	3.4465	0.174791
245.251	0.366423	7.13504	0.568709	0.745422	0.413393	0.263469	0.641706	11.317	0.31282	2.97376	0.308487	3.5105	0.190775
249.641	0.431432	7.26396	0.542326	0.760422	0.539327	0.268969	0.616092	11.5259	0.327096	3.0333	0.273656	3.579	0.0436684
254.026	0.403442	7.38496	0.540371	0.776922	0.578689	0.27424	0.587985	11.7522	0.322803	3.09191	0.321431	3.6575	0.0574968
258.399	0.368084	7.50311	0.560014	0.795238	0.58066	0.279277	0.542556	11.9778	0.329453	3.14774	0.326912	3.7365	0.0296212
261.787	0.415589	7.65161	0.584087	0.817238	0.620659	0.284432	0.528482	12.1979	0.36528	3.20505	0.339816	3.816	0.0893967
264.61	0.374273	7.86261	0.540086	0.836787	0.632651	0.289934	0.501728	12.4329	0.415016	3.26086	0.347655	3.8975	0.0627567
267.178	0.343517	8.07861	0.54744	0.860787	0.644158	0.294934	0.502882	12.6936	0.411613	3.32114	0.308714	3.979	0.0201538
269.611	0.347272	8.33961	0.434937	0.889138	0.584408	0.299934	0.466564	12.9567	0.427376	3.38338	0.259327	4.0585	0.0788998
271.861	0.340882	8.60122	0.410316	0.917502	0.281255	0.305213	0.466412	13.2403	0.475159	3.44704	0.22891	4.139	0.03626
274.474	0.434937	8.86372	0.343043	0.946153	0.356774	0.309273	0.444934	13.518	0.416791	3.51071	0.211997	4.227	0.103928
276.692	0.383824	9.12278	0.262191	0.975653	0.316083	0.313773	0.400424	13.7631	0.392501	3.58013	0.161301	4.3145	0.149014
278.961	0.484197	9.38378	0.312753	1.00415	0.243869	0.318273	0.412172	14.0077	0.399094	3.65733	0.132127	4.39	0.0757266
281.1	0.446	9.65549	0.269404	1.03315	0.317782	0.322773	0.414137	14.2531	0.333468	3.73652	0.176148	4.4675	-0.0320949
283.82	0.443883	9.93348	0.336328	1.06215	0.306131	0.326773	0.428854	14.5044	0.39986	3.81635	0.207391	4.5465	0.0112992
286.563	0.33205	10.2012	0.319351	1.09215	0.38764	0.330623	0.368941	14.7793	0.373776	3.90078	0.170632	4.6305	0.0133062
288.983	0.322709	10.4658	0.385579	1.12318	0.347318	0.334284	0.331733	15.0653	0.33895	3.9885	0.210688	4.7055	0.0545291
291.469	0.323494	10.7574	0.181588	1.15425	0.26715	0.338417	0.0366199	15.3502	0.289493	4.08487	0.219849	4.7785	0.0174327
293.974	0.201626	11.0524	0.167864	1.18677	0.199761	0.342417	0.0436891	15.6527	0.352291	4.18117	0.27055	4.866	0.0127042
296.543	0.26255	11.3399	0.116038	1.21974	0.140172	0.346917	0.0974086	15.9446	0.307113	4.27857	0.222007	4.9485	0.00372558
299.002	0.294473	11.6568	0.0729706	1.25324	0.105934	0.350917	0.0221657	16.2367	0.359732	4.38092	0.232568	5.029	-0.045582
301.551	0.143864	11.9703	0.0572813	1.28768	0.0575155	0.354655	0.00929333	16.54	0.304035	4.48294	0.288851	5.1145	-0.0715909
304.117	0.0168085	12.3039	-0.0225536	1.32218	0.0325183	0.358655	0.0296039	16.8409	0.299298	4.58635	0.257092	5.2055	0.0481783
306.697	0.019098	12.6394	-0.0279485	1.35699	-0.0576027	0.362655	-0.142376	17.1084	0.145392	4.69305	0.248415	5.287	0.155203
309.401	-0.00243007	12.9681	-0.0552199	1.39048	-0.0852312	0.366715	-0.276666	17.3809	-7.91444e-05	4.80178	0.238464	5.376	0.167602
312.271	0.0665335	13.2732	-0.0567478	1.42038	-0.169559	0.370824	-0.113189	17.661	-0.00361251	4.90942	0.24384	5.463	0.165911
315.141	0.0106755	13.5107	-0.011703	1.45188	-0.0681169	0.374219	-0.0995408	17.9532	-0.0683739	5.01832	0.230268	5.5425	0.214349
317.887	0.0389483	13.751	-0.114434	1.48014	-0.11862	0.377719	-0.0931557	18.2223	-0.0524549	5.13264	0.231232	5.63	0.214416
320.906	0.244836	13.957	-0.0934438	1.50514	-0.142266	0.381719	-0.0922242	18.5686	-0.101329	5.24869	0.440801	5.717	0.104057
323.667	0.199942	14.1785	-0.0824118	1.53156	-0.131493	0.385219	-0.12519	18.8951	-0.0482295	5.36546	0.468314	5.809	0.0667101
326.098	0.282731	14.429	-0.23672	1.55701	-0.159256	0.389219	-0.00199821	19.2223	-0.0435841	5.49462	0.453259	5.8955	0.0280156
328.527	0.13858	14.6778	-0.212764	1.58202	-0.17728	0.393313	-0.00318821	19.5483	0.0637081	5.62887	0.394671	5.981	-0.0194922
331.002	0.112238	14.9518	-0.307537	1.60652	-0.193219	0.397813	-0.139678	19.8944	0.0805894	5.7573	0.410311	6.065	-0.0173703
333.474	0.0275895	15.2707	-0.327702	1.63152	-0.392238	0.403313	-0.128539	20.2996	-0.110235	5.9089	0.410674	6.1545	0.0359161
335.401	0.0424379	15.618	-0.450501	1.65902	-0.430984	0.409313	-0.094604	20.7443	-0.179223	6.06874	0.341308	6.2415	0.0446729
337.258	0.0688989	15.9825	-0.452595	1.69002	-0.585398	0.415313	-0.0881441	21.1569	-0.194596	6.26899	0.395528	6.35	0.072994
339.248	0.127116	16.3445	-0.475315	1.72152	-0.576017	0.42121	-0.00534188	21.5618	0.0287308	6.46286	0.398266	6.4605	-0.0498233
341.163	0.0542697	16.6887	-0.34409	1.7553	-0.384883	0.426825	0.0543798	21.9648	-0.0914188	6.67722	0.384727	6.571	-0.0780734
343.058	-0.0317985	17.0547	-0.39022	1.79077	-0.377255	0.432694	-0.0887384	22.4857	0.0174284	6.96083	0.341346	6.666	-0.178809
344.809	-0.178178	17.4337	-0.438302	1.8271	-0.32472	0.438194	-0.0596347	22.9808	0.0355554	7.24332	0.380687	6.7595	-0.203678
346.722	-0.198518	17.8043	-0.444958	1.8632	-0.314838	0.444167	0.00681165	23.4768	-0.0232767	7.52973	0.350693	6.856	-0.0865058
348.53	-0.214627	18.2298	-0.484537	1.89766	-0.322506	0.449961	-0.0744519	23.9665	-0.0211071	7.86328	0.216753	6.949	-0.127581
350.244	-0.099044	18.764	-0.4717	1.94766	-0.372878	0.457342	0.013359	24.4666	-0.0598448	8.2047	0.126389	7.0435	-0.0800582
352.014	-0.117549	19.3305	-0.493086	2.00035	-0.41388	0.464842	0.0515022	25.0432	-0.118741	8.55038	0.145471	7.145	-0.228122
353.951	-0.120188	19.9037	-0.47345	2.05435	-0.40209	0.474128	-0.0207377	25.7207	-0.0840722	8.96074	0.17766	7.2425	-0.192342
355.721	-0.300926	20.7407	-0.511691	2.11692	-0.494959	0.483277	-0.101787	26.4405	-0.0677475	9.40671	0.167361	7.3465	-0.18021
357.511	-0.337243	21.5772	-0.405778	2.18071	-0.499137	0.492611	-0.121276	27.5965	-0.0342043	9.881	0.172827	7.4635	-0.246388
359.558	-0.194417	22.4049	-0.418139	2.24744	-0.525279	0.502611	-0.0864392	29.1691	-0.145596	10.3677	0.176447	7.5935	-0.015592
361.318	-0.210276	23.2328	-0.560339	2.32494	-0.471778	0.512111	-0.0861706	30.7631	-0.158963	11.4334	0.12229	7.7535	0.102725
363.509	-0.0770503	24.0463	-0.568532	2.40394	-0.51979	0.522611	-0.0625255	33.0741	-0.16543	12.5981	0.0299969	7.9225	0.168531
365.664	0.0379833	25.2783	-0.590762	2.48432	-0.54752	0.532611	-0.11572	35.5972	-0.206981	13.7608	-0.00216526	8.169	0.214066
370.792	0.149977	26.5245	-0.544533	2.56939	-0.486856	0.542147	-0.112776	38.2095	-0.212238	14.9507	-0.167556	8.42	0.230689
376.547	-0.0601055	27.9161	-0.522194	2.67739	-0.503341	0.551963	-0.0899854	41.4145	-0.29036	16.6133	-0.198097	8.6785	0.267736
382.302	-0.125011	29.3303	-0.55302	2.79439	-0.513022	0.560807	-0.105157	46.7996	-0.185716	18.2553	-0.0558099	8.939	0.233481
387.899	-0.164565	30.737	-0.49699	2.913	-0.437075	0.569807	-0.142801	52.3293	-0.164155	20.1048	-0.0775029	9.3125	0.225093
393.578	-0.333947	32.2282	-0.416097	3.0316	-0.423426	0.580015	-0.0298521	59.1694	-0.126072	22.1865	-0.0644688	9.7835	0.313717
402.166	-0.34787	34.2335	-0.359048	3.15499	-0.382408	0.592958	-0.0833725	66.8505	-0.40168	24.5412	-0.0371601	10.283	0.397903
414.908	-0.303017	36.3764	-0.300669	3.27834	-0.443476	0.60621	-0.0347603	75.7627	-0.229365	27.5771	-0.0737883	10.9445	0.394122
427.676	-0.173823	39.2042	-0.282577	3.41912	-0.401382	0.620841	0.100461	86.604	-0.274534	30.9151	-0.100717	11.7695	0.368342
440.44	-0.181281	42.8542	-0.297518	3.55815	-0.370795	0.637841	0.0650814	119.095	-0.278773			12.9385	0.576052
452.996	-0.155809	47.5255	-0.312056	3.85179	-0.324338	0.654742	0.0378763	162.113	-0.256803			15.097	0.604242

[truncated: 4 more sheets: Fig.S6a, Fig.S6b, Fig.S6c, Fig.S7]
